# Supplementary material for: Growth Performance and Fecal Microbiota of Dairy Calves Supplemented with Autochthonous Lactic Acid Bacteria as Probiotics in Mexican Western Family Dairy Farming
Source: Animals (Basel). 2023 Sep 7;13(18):2841. doi: 10.3390/ani13182841 (PMC10525134; doi:10.3390/ani13182841)
Supplement: Supplementary file 1 [file animals-13-02841-s001.zip]

Archive with 1 entries (1 files):
- animals-2520151-supplementary.pdf
